# Supplementary material for: Four new species of Capsicum (Solanaceae) from the tropical Andes and an update on the phylogeny of the genus
Source: PLoS One. 2019 Jan 16;14(1):e0209792. doi: 10.1371/journal.pone.0209792 (PMC6334993; doi:10.1371/journal.pone.0209792)
Supplement: S3 Table — Sequences retrieved from GenBank are marked with an asterisk (materials not specified here). (XLS) [file pone.0209792.s003.xls]

## Sheet: Hoja1
S3 Table. Materials and taxa included in the BI analysis. Position within Capsicum (clade) or as outgroup, provenance, voucher specimens, ID in the BI tree, and GenBank accession numbers for each marker analyzed are provided. Sequences retrieved from GenBank are marked with an asterisk (materials not specified here). Abbreviations. CGN = Centre for Genetic Resources, Wageningen University, NL. NM…
Clade	Species	Voucher	Origin	Tree ID	psbA-trnH	rpl32-trnL(UAG)	ndhF-rpl32	trnL-trnF	waxy
Andean	Capsicum dimorphum(Miers) Kuntze	Orozco 3863 (CORD)	Colombia: Cauca, Munchique	1	MH746985	MH747023	MH881728	MH747063	MH881753
Andean		Orozco 3865 (CORD)	Colombia: Cundinamarca	2	KP747394*	MH747024	MH881729	MH747064	KP747338*
Andean		Orozco 3838 (CORD)	Colombia: Valle del Cauca	3	KP747393*	MH747025	MH881730		KP747337*
Andean	Capsicum geminifolium(Dammer) Hunz.	Orozco 3922 (CORD)	Ecuador: Zamora-Chinchipe	1	KP747391*	MH747009	MH881714	MH747049	KP747335*
Andean		Barboza & Leiva 4819 (CORD)	Ecuador: Zamora-Chinchipe, E. Biológica San Francisco	2	MH746977	MH747011	MH881716	MH747051	MH881745
Andean		Barboza & Leiva 4845 (CORD)	Ecuador: Zamora-Chinchipe, E. Biológica San Francisco	3	MH746978	MH747012	MH881717	MH747052	MH881746
Andean		Deanna & Leiva 77 (CORD)	Peru: Cajamarca, Cutervo	4	MH746976	MH747010	MH881715	MH747050	MH881744
Andean	Capsicum hookerianum(Miers) Kuntze	Barboza & Leiva 4831 (CORD)	Ecuador: Loja, Macará-Sapotillo, Km 10		MH746984	MH747022	MH881727	MH747062	MH881752
Andean	Capsicum lanceolatum(Greenm.) C.V. Morton& Standl.	Carrizo García & Sterpetti 20 (CORD)	Italy: Sicily, Catania (cult., origin unknown)	1	KP747392*	MH747017	MH881722	MH747057	KP747336*
Andean		Carrizo García 73 (WU)	Austria: Vienna (cult. from seeds from Semillas La Palma, Spain)	2	MH746982	MH747018	MH881723	MH747058	MH881750
Andean	Capsicum longifoliumBarboza & S. Leiva	Barboza & Leiva 4851 (CORD)	Ecuador: Zamora-Chinchipe, E. Biológica San Francisco	1	MH746986	MH747026	MH881731	MH747065	MH881754
Andean		Barboza & Leiva 4846 (CORD)	Ecuador: Zamora-Chinchipe, E. Biológica San Francisco	2	MH746987	MH747027	MH881732	MH747066	MH881755
Andean	Capsicum lycianthoidesBitter	Beltrán & Barboza 85 (COL)	Colombia: Quindío, Circasia	1	KP747389*	MH747013	MH881718	MH747053	KP747333*
Andean		Beltrán & Barboza 87 (COL)	Colombia: Valle del Cauca, Buenaventura	2	MH746979	MH747014	MH881719	MH747054	MH881747
Andean		Deanna & Leiva 133 (CORD)	Ecuador: Pichincha, Cantón Quito	3	MH746980	MH747015	MH881720	MH747055	MH881748
Andean	Capsicum piuranumBarboza & S. Leiva	Barboza & Leiva 4841 (CORD)	Peru: Piura, Huancabamba		MH746981	MH747016	MH881721	MH747056	MH881749
Andean	Capsicum rhomboideum(Dunal) Kuntze	Carrizo García & Sterpetti 16 (CORD)	Italy: Sicily, Catania (cult., origin unknown)	1	KP747388*	MH747019	MH881724	MH747059	KP747332*
Andean		Scaldaferro 73 (CORD)	Argentina: Córdoba, Córdoba (cult., seeds from Venezuela: Táchira, San Cristóbal)	2	EF537238*	MH747020	MH881725	MH747060	EF537147*
Andean		Barboza & Leiva 4854 (CORD)	Ecuador: Tungurahua, Baños	3	MH746983	MH747021	MH881726	MH747061	MH881751
Annuum	Capsicum annuumvar.glabriusculum	NMCA 10983	USA: Texas, New México (cult.)		EF537249*	KR078311.1*	KR078311.1*	KR078311.1*	EF537162*
Annuum	Capsicum galapagoenseHunz.	Carrizo García 72 (WU)	Austria: Vienna (cult. from seeds from CGN, AC 1501)		MH746965	MH746988	MH881694	MH747029	MH881734
Atlantic Forest	Capsicum mirabileMart.	Barboza & Carrizo García 3632 (CORD)	Brasil: São Paulo, Campos do Jordao		KP747383*	MH747004	MH881709	MH747044	KP747327*
Atlantic Forest	Capsicum recurvatumWitasek	Barboza 1632 (CORD)	Brazil: Paraná, Morretes		MH746975	MH747006	MH881711	MH747046	KP747347*
Atlantic Forest	Capsicum schottianumSendtn.	Barboza & Carrizo García 3637 (CORD)	Brazil: São Paulo, Paranapiacaba		KP747384*	MH747005	MH881710	MH747045	KP747328*
Baccatum	Capsicum baccatumL. var.baccatum	Carrizo García & Fernández 63 (CORD)	Bolivia: Santa Cruz, Tatarenda		MH746967	MH746990	MH881696	MH747031	MH881736
Baccatum	Capsicum chacoenseHunz.	Carrizo García & Fernández 47 (CORD)	Argentina: Tucumán, Río Vipos		MH746966	MH746989	MH881695	MH747030	MH881735
Bolivian	Capsicum caballeroiM. Nee	Barboza & al. 4907 (CORD)	Bolivia: Santa Cruz, Siberia	1	MH746972	MH746999	MH881704	MH747039	MH881741
Bolivian		Barboza & al. 3655 (CORD)	Bolivia: Santa Cruz, El Empalme	2	KP747371*	MH747000	MH881705	MH747040	KP747315*
Bolivian	Capsicum ceratocalyxM. Nee	Solomon 8844 (CORD)	Bolivia: La Paz, Nor Yungas		KP747373*	MH746995			KP747317*
Bolivian	Capsicum coccineum(Rusby) Hunz.	Barboza & al. 1916 (CORD)	Bolivia: Santa Cruz, La Chonta	1	KP747374*	MH747001	MH881706	MH747041	KP747318*
Bolivian		Barboza & al. 4921 (CORD)	Bolivia: Santa Cruz, La Chonta	2	MH746973	MH747002	MH881707	MH747042	MH881742
Bolivian	Capsicum minutiflorum(Rusby) Hunz.	Barboza & Carrizo García 3644 (CORD)	Bolivia: Santa Cruz, Bermejo	1	KP747372*	MH746996	MH881701	MH747036	KP747316*
Bolivian		Carrizo García 77 (WU)	Bolivia: Santa Cruz, Bermejo	2	MH746970	MH746997	MH881702	MH747037	MH881739
Bolivian		Carrizo García & Fernández 61 (CORD, LPB)	Bolivia: Santa Cruz, Tatarenda	3	MH746971	MH746998	MH881703	MH747038	MH881740
Bolivian	Capsicum neeiBarboza & X. Reyes	Barboza & al. 4927 (CORD)	Bolivia: Chuquisaca, Monteagudo		MH746974	MH747003	MH881708	MH747043	MH881743
Caatingae	Capsicum caatingaeBarboza & Agra	Agra & Barboza 7085 (CORD)	Brasil: Paraíba, Morro do Quixaba		KP747386*	MH747008	MH881713	MH747048	KP747330*
Flexuosum	Capsicum flexuosumSendtn.	Barboza & al. 1034 (CORD)	Argentina: Misiones, Guaraní		KP747375*	MH747007	MH881712	MH747047	KP747319*
Pubescens	Capsicum pubescensRuiz & Pav.	Carrizo García 28 (CORD)	Bolivia: La Paz, Chulumani		KP747369*	MH746992	MH881698	MH747033	KP747313*
Purple corolla	Capsicum cardenasiiHeiser & Smith	Carrizo García 76 (WU)	Austria: Vienna (cult. from seeds bought in Bolivia: La Paz, La Paz, street market)		MH746969	MH746993	MH881699	MH747035	KP747310*
Purple corolla	Capsicum eximiumHunz.	Moscone & Neumann 216 (CORD)	Argentina: Salta, Salta		KP747394*	MH746994	MH881700	MH747035	KP747338*
Tovarii	Capsicum tovariiEshbaugh, P.G. Sm. & Nickrent	Carrizo García 74 (WU)	Austria: Vienna (cult. from seeds from CGN, PI 606708/NMCA 90008)		MH746968	MH746991	MH881697	MH747032	MH881737
Outgroup	Dunalia brachyacanthaMiers	Barboza & al. 3653 (CORD)	Bolivia: Santa Cruz, El Empalme		KP747398*	KP308151.1*	KP308151.1*	KP308151.1*	KP747342*
Outgroup	Lycianthes rantonnetii(Carrière) Bitter	Carrizo García 29 (CORD)	Argentina: Córdoba, Córdoba (cult., origin unknown)		EF537251*	MH747028	MH881733	MH747067	EF537148*
